# Supplementary material for: Multiplexing Proteomic and Ingenuity Pathway Analysis of Attention/Working Memory in Virally Suppressed Women with HIV: A Feasibility Study
Source: Diagnostics (Basel). 2025 Oct 21;15(20):2649. doi: 10.3390/diagnostics15202649 (PMC12562990; doi:10.3390/diagnostics15202649)
Supplement: Supplementary file 1 [file diagnostics-15-02649-s001.zip]

Archive with 1 entries (1 files):
- diagnostics-3815288-supplementary.xlsx
