# Supplementary material for: Multiplexing Proteomic and Ingenuity Pathway Analysis of Attention/Working Memory in Virally Suppressed Women with HIV: A Feasibility Study
Source: Diagnostics (Basel). 2025 Oct 21;15(20):2649. doi: 10.3390/diagnostics15202649 (PMC12562990; doi:10.3390/diagnostics15202649)
Supplement: Supplementary file 1 [file diagnostics-15-02649-s001.zip › diagnostics-3815288-supplementary.xlsx]

## Sheet: Sheet1
catalog_number	raybio_target_name	accession_number	primary_gene_name	gene_names	gene_id	protein_name
QAH-CAA-4000	4-1BB	Q07011	TNFRSF9	TNFRSF9 CD137 ILA	3604;	Tumor necrosis factor receptor superfamily member 9 (4-1BB ligand receptor) (CDw137) (T-cell antigen 4-1BB homolog) (T-cell antigen ILA) (CD antigen CD137)
QAH-CAA-4000	6Ckine	O00585	CCL21	CCL21 SCYA21 UNQ784/PRO1600	6366;	C-C motif chemokine 21 (6Ckine) (Beta-chemokine exodus-2) (Secondary lymphoid-tissue chemokine) (SLC) (Small-inducible cytokine A21)
QAH-CAA-4000	Activin A	P08476	INHBA	INHBA	3624;	Inhibin beta A chain (Activin beta-A chain) (Erythroid differentiation protein) (EDF)
QAH-CAA-4000	AgRP	O00253	AGRP	AGRP AGRT ART	181;	Agouti-related protein
QAH-CAA-4000	ALCAM	Q13740	ALCAM	ALCAM MEMD	214;	CD166 antigen (Activated leukocyte cell adhesion molecule) (CD antigen CD166)
QAH-CAA-4000	Amphiregulin	P15514	AREG	AREG AREGB SDGF	374;	Amphiregulin (AR) (Colorectum cell-derived growth factor) (CRDGF)
QAH-CAA-4000	Angiogenin	P03950	ANG	ANG RNASE5	283;	Angiogenin (EC 3.1.27.-) (Ribonuclease 5) (RNase 5)
QAH-CAA-4000	Angiopoietin-1	Q15389	ANGPT1	ANGPT1 KIAA0003	284;	Angiopoietin-1 (ANG-1)
QAH-CAA-4000	Angiostatin	P00747	PLG	PLG	5340;	Plasminogen (EC 3.4.21.7) [Cleaved into: Plasmin heavy chain A; Activation peptide; Angiostatin; Plasmin heavy chain A, short form; Plasmin light chain B]
QAH-CAA-4000	AXL	P30530	AXL	AXL UFO	558;	Tyrosine-protein kinase receptor UFO (EC 2.7.10.1) (AXL oncogene)
QAH-CAA-4000	BCMA	Q02223	TNFRSF17	TNFRSF17 BCM BCMA	608;	Tumor necrosis factor receptor superfamily member 17 (B-cell maturation protein) (CD antigen CD269)
QAH-CAA-4000	BDNF	P23560	BDNF	BDNF	627;	Brain-derived neurotrophic factor (BDNF) (Abrineurin)
QAH-CAA-4000	Betacellulin	P35070	BTC	BTC	685;	Probetacellulin [Cleaved into: Betacellulin (BTC)]
QAH-CAA-4000	beta-NGF	P01138	NGF	NGF NGFB	4803;	Beta-nerve growth factor (Beta-NGF)
QAH-CAA-4000	bFGF	P09038	FGF2	FGF2 FGFB	2247;	Fibroblast growth factor 2 (FGF-2) (Basic fibroblast growth factor) (bFGF) (Heparin-binding growth factor 2) (HBGF-2)
QAH-CAA-4000	BLC	O43927	CXCL13	CXCL13 BCA1 BLC SCYB13	10563;	C-X-C motif chemokine 13 (Angie) (B cell-attracting chemokine 1) (BCA-1) (B lymphocyte chemoattractant) (CXC chemokine BLC) (Small-inducible cytokine B13)
QAH-CAA-4000	BMP-4	P12644	BMP4	BMP4 BMP2B DVR4	652;	Bone morphogenetic protein 4 (BMP-4) (Bone morphogenetic protein 2B) (BMP-2B)
QAH-CAA-4000	BMP-5	P22003	BMP5	BMP5	653;	Bone morphogenetic protein 5 (BMP-5)
QAH-CAA-4000	BMP-7	P18075	BMP7	BMP7 OP1	655;	Bone morphogenetic protein 7 (BMP-7) (Osteogenic protein 1) (OP-1) (Eptotermin alfa)
QAH-CAA-4000	Cathepsin S	P25774	CTSS	CTSS	1520;	Cathepsin S (EC 3.4.22.27)
QAH-CAA-4000	CCL28	Q9NRJ3	CCL28	CCL28 SCYA28	56477;	C-C motif chemokine 28 (Mucosae-associated epithelial chemokine) (MEC) (Protein CCK1) (Small-inducible cytokine A28)
QAH-CAA-4000	CD14	P08571	CD14	CD14	929;	Monocyte differentiation antigen CD14 (Myeloid cell-specific leucine-rich glycoprotein) (CD antigen CD14) [Cleaved into: Monocyte differentiation antigen CD14, urinary form; Monocyte differentiation antigen CD14, membrane-bound form]
QAH-CAA-4000	CD30	P28908	TNFRSF8	TNFRSF8 CD30 D1S166E	943;	Tumor necrosis factor receptor superfamily member 8 (CD30L receptor) (Ki-1 antigen) (Lymphocyte activation antigen CD30) (CD antigen CD30)
QAH-CAA-4000	CD40	P25942	CD40	CD40 TNFRSF5	958;	Tumor necrosis factor receptor superfamily member 5 (B-cell surface antigen CD40) (Bp50) (CD40L receptor) (CDw40) (CD antigen CD40)
QAH-CAA-4000	CD40 Ligand	P29965	CD40LG	CD40LG CD40L TNFSF5 TRAP	959;	CD40 ligand (CD40-L) (T-cell antigen Gp39) (TNF-related activation protein) (TRAP) (Tumor necrosis factor ligand superfamily member 5) (CD antigen CD154) [Cleaved into: CD40 ligand, membrane form; CD40 ligand, soluble form]
QAH-CAA-4000	CD80	P33681	CD80	CD80 CD28LG CD28LG1 LAB7	941;	T-lymphocyte activation antigen CD80 (Activation B7-1 antigen) (BB1) (CTLA-4 counter-receptor B7.1) (B7) (CD antigen CD80)
QAH-CAA-4000	CEACAM-1	P13688	CEACAM1	CEACAM1 BGP BGP1	634;	Carcinoembryonic antigen-related cell adhesion molecule 1 (Biliary glycoprotein 1) (BGP-1) (CD antigen CD66a)
QAH-CAA-4000	Contactin-2	Q02246	CNTN2	CNTN2 AXT TAG1 TAX1	6900;	Contactin-2 (Axonal glycoprotein TAG-1) (Axonin-1) (Transient axonal glycoprotein 1) (TAX-1)
QAH-CAA-4000	Cripto-1	P13385	TDGF1	TDGF1 CRIPTO	6997;	Teratocarcinoma-derived growth factor 1 (Cripto-1 growth factor) (CRGF) (Epidermal growth factor-like cripto protein CR1)
QAH-CAA-4000	CTACK	Q9Y4X3	CCL27	CCL27 ILC SCYA27	10850;	C-C motif chemokine 27 (CC chemokine ILC) (Cutaneous T-cell-attracting chemokine) (CTACK) (ESkine) (IL-11 R-alpha-locus chemokine) (Skinkine) (Small-inducible cytokine A27)
QAH-CAA-4000	CXCL16	Q9H2A7	CXCL16	CXCL16 SCYB16 SRPSOX UNQ2759/PRO6714	58191;	C-X-C motif chemokine 16 (Scavenger receptor for phosphatidylserine and oxidized low density lipoprotein) (SR-PSOX) (Small-inducible cytokine B16) (Transmembrane chemokine CXCL16)
QAH-CAA-4000	CXCL5	P42830	CXCL5	CXCL5 ENA78 SCYB5	6374;	C-X-C motif chemokine 5 (ENA-78(1-78)) (Epithelial-derived neutrophil-activating protein 78) (Neutrophil-activating peptide ENA-78) (Small-inducible cytokine B5) [Cleaved into: ENA-78(8-78); ENA-78(9-78)]
QAH-CAA-4000	DAN	O95453	PARN	PARN DAN	5073;	Poly(A)-specific ribonuclease PARN (EC 3.1.13.4) (Deadenylating nuclease) (Deadenylation nuclease) (Polyadenylate-specific ribonuclease)
QAH-CAA-4000	DKK-1	O94907	DKK1	DKK1 UNQ492/PRO1008	22943;	Dickkopf-related protein 1 (Dickkopf-1) (Dkk-1) (hDkk-1) (SK)
QAH-CAA-4000	DR6	O75509	TNFRSF21	TNFRSF21 DR6 UNQ437/PRO868	27242;	Tumor necrosis factor receptor superfamily member 21 (Death receptor 6) (CD antigen CD358)
QAH-CAA-4000	Dtk	Q06418	TYRO3	TYRO3 BYK DTK RSE SKY TIF	7301;	Tyrosine-protein kinase receptor TYRO3 (EC 2.7.10.1) (Tyrosine-protein kinase BYK) (Tyrosine-protein kinase DTK) (Tyrosine-protein kinase RSE) (Tyrosine-protein kinase SKY) (Tyrosine-protein kinase TIF)
QAH-CAA-4000	E-Cadherin	P12830	CDH1	CDH1 CDHE UVO	999;	Cadherin-1 (CAM 120/80) (Epithelial cadherin) (E-cadherin) (Uvomorulin) (CD antigen CD324) [Cleaved into: E-Cad/CTF1; E-Cad/CTF2; E-Cad/CTF3]
QAH-CAA-4000	EGF	P01133	EGF	EGF	1950;	Pro-epidermal growth factor (EGF) [Cleaved into: Epidermal growth factor (Urogastrone)]
QAH-CAA-4000	EGFR	P00533	EGFR	EGFR ERBB ERBB1 HER1	1956;	Epidermal growth factor receptor (EC 2.7.10.1) (Proto-oncogene c-ErbB-1) (Receptor tyrosine-protein kinase erbB-1)
QAH-CAA-4000	EG-VEGF	P58294	PROK1	PROK1 UNQ600/PRO1186	84432;	Prokineticin-1 (Endocrine-gland-derived vascular endothelial growth factor) (EG-VEGF) (Mambakine)
QAH-CAA-4000	Endoglin	P17813	ENG	ENG END	2022;	Endoglin (CD antigen CD105)
QAH-CAA-4000	Eotaxin-1	P51671	CCL11	CCL11 SCYA11	6356;	Eotaxin (C-C motif chemokine 11) (Eosinophil chemotactic protein) (Small-inducible cytokine A11)
QAH-CAA-4000	Eotaxin-2	O00175	CCL24	CCL24 MPIF2 SCYA24	6369;	C-C motif chemokine 24 (CK-beta-6) (Eosinophil chemotactic protein 2) (Eotaxin-2) (Myeloid progenitor inhibitory factor 2) (MPIF-2) (Small-inducible cytokine A24)
QAH-CAA-4000	Eotaxin-3	Q9Y258	CCL26	CCL26 SCYA26 UNQ216/PRO242	10344;	C-C motif chemokine 26 (CC chemokine IMAC) (Eotaxin-3) (Macrophage inflammatory protein 4-alpha) (MIP-4-alpha) (Small-inducible cytokine A26) (Thymic stroma chemokine-1) (TSC-1)
QAH-CAA-4000	ErbB3	P21860	ERBB3	ERBB3 HER3	2065;	Receptor tyrosine-protein kinase erbB-3 (EC 2.7.10.1) (Proto-oncogene-like protein c-ErbB-3) (Tyrosine kinase-type cell surface receptor HER3)
QAH-CAA-4000	E-Selectin	P16581	SELE	SELE ELAM1	6401;	E-selectin (CD62 antigen-like family member E) (Endothelial leukocyte adhesion molecule 1) (ELAM-1) (Leukocyte-endothelial cell adhesion molecule 2) (LECAM2) (CD antigen CD62E)
QAH-CAA-4000	Fas	P25445	FAS	FAS APT1 FAS1 TNFRSF6	355;	Tumor necrosis factor receptor superfamily member 6 (Apo-1 antigen) (Apoptosis-mediating surface antigen FAS) (FASLG receptor) (CD antigen CD95)
QAH-CAA-4000	Fas Ligand	P48023	FASLG	FASLG APT1LG1 CD95L FASL TNFSF6	356;	Tumor necrosis factor ligand superfamily member 6 (Apoptosis antigen ligand) (APTL) (CD95 ligand) (CD95-L) (Fas antigen ligand) (Fas ligand) (FasL) (CD antigen CD178) [Cleaved into: Tumor necrosis factor ligand superfamily member 6, membrane form; Tumor necrosis factor ligand superfamily member 6, soluble form (Receptor-binding FasL ectodomain) (Soluble Fas ligand) (sFasL); ADAM10-processed FasL …
QAH-CAA-4000	Fc gamma RIIB/C	P31995	FCGR2C	FCGR2C CD32 FCG2 IGFR2	2213;9103;	Low affinity immunoglobulin gamma Fc region receptor II-c (IgG Fc receptor II-c) (CDw32) (Fc-gamma RII-c) (Fc-gamma-RIIc) (FcRII-c) (CD antigen CD32)
QAH-CAA-4000	FGF-4	P08620	FGF4	FGF4 HST HSTF1 KS3	2249;	Fibroblast growth factor 4 (FGF-4) (Heparin secretory-transforming protein 1) (HST) (HST-1) (HSTF-1) (Heparin-binding growth factor 4) (HBGF-4) (Transforming protein KS3)
QAH-CAA-4000	FGF-7	P21781	FGF7	FGF7 KGF	2252;	Fibroblast growth factor 7 (FGF-7) (Heparin-binding growth factor 7) (HBGF-7) (Keratinocyte growth factor)
QAH-CAA-4000	Flt-3 Ligand	P49771	FLT3LG	FLT3LG	2323;	Fms-related tyrosine kinase 3 ligand (Flt3 ligand) (Flt3L) (SL cytokine)
QAH-CAA-4000	Follistatin	P19883	FST	FST	10468;	Follistatin (FS) (Activin-binding protein)
QAH-CAA-4000	Galectin-7	P47929	LGALS7	LGALS7 PIG1; LGALS7B	3963;653499;	Galectin-7 (Gal-7) (HKL-14) (PI7) (p53-induced gene 1 protein)
QAH-CAA-4000	GCP-2	P80162	CXCL6	CXCL6 GCP2 SCYB6	6372;	C-X-C motif chemokine 6 (Chemokine alpha 3) (CKA-3) (Granulocyte chemotactic protein 2) (GCP-2) (Small-inducible cytokine B6) [Cleaved into: Small-inducible cytokine B6, N-processed variant 1; Small-inducible cytokine B6, N-processed variant 2; Small-inducible cytokine B6, N-processed variant 3]
QAH-CAA-4000	GCSF	P09919	CSF3	CSF3 C17orf33 GCSF	1440;	Granulocyte colony-stimulating factor (G-CSF) (Pluripoietin) (Filgrastim) (Lenograstim)
QAH-CAA-4000	GDF-15	Q99988	GDF15	GDF15 MIC1 PDF PLAB PTGFB	9518;	Growth/differentiation factor 15 (GDF-15) (Macrophage inhibitory cytokine 1) (MIC-1) (NSAID-activated gene 1 protein) (NAG-1) (NSAID-regulated gene 1 protein) (NRG-1) (Placental TGF-beta) (Placental bone morphogenetic protein) (Prostate differentiation factor)
QAH-CAA-4000	GDNF	P39905	GDNF	GDNF	2668;	Glial cell line-derived neurotrophic factor (hGDNF) (Astrocyte-derived trophic factor) (ATF)
QAH-CAA-4000	GITR	Q9Y5U5	TNFRSF18	TNFRSF18 AITR GITR UNQ319/PRO364	8784;	Tumor necrosis factor receptor superfamily member 18 (Activation-inducible TNFR family receptor) (Glucocorticoid-induced TNFR-related protein) (CD antigen CD357)
QAH-CAA-4000	GM-CSF	P04141	CSF2	CSF2 GMCSF	1437;	Granulocyte-macrophage colony-stimulating factor (GM-CSF) (Colony-stimulating factor) (CSF) (Molgramostin) (Sargramostim)
QAH-CAA-4000	gp130	P40189	IL6ST	IL6ST	3572;	Interleukin-6 receptor subunit beta (IL-6 receptor subunit beta) (IL-6R subunit beta) (IL-6R-beta) (IL-6RB) (CDw130) (Interleukin-6 signal transducer) (Membrane glycoprotein 130) (gp130) (Oncostatin-M receptor subunit alpha) (CD antigen CD130)
QAH-CAA-4000	GRO alpha/beta/gamma	P19876	CXCL3	CXCL3 GRO3 GROG SCYB3	2921;	C-X-C motif chemokine 3 (GRO-gamma(1-73)) (Growth-regulated protein gamma) (GRO-gamma) (Macrophage inflammatory protein 2-beta) (MIP2-beta) [Cleaved into: GRO-gamma(5-73)]
QAH-CAA-4000	Growth Hormone	P01241	GH1	GH1	2688;	Somatotropin (Growth hormone) (GH) (GH-N) (Growth hormone 1) (Pituitary growth hormone)
QAH-CAA-4000	HB-EGF	Q99075	HBEGF	HBEGF DTR DTS HEGFL	1839;	Proheparin-binding EGF-like growth factor [Cleaved into: Heparin-binding EGF-like growth factor (HB-EGF) (HBEGF) (Diphtheria toxin receptor) (DT-R)]
QAH-CAA-4000	HCC-1	Q16627	CCL14	CCL14 NCC2 SCYA14	6358;	C-C motif chemokine 14 (Chemokine CC-1/CC-3) (HCC-1/HCC-3) (HCC-1(1-74)) (NCC-2) (Small-inducible cytokine A14) [Cleaved into: HCC-1(3-74); HCC-1(4-74); HCC-1(9-74)]
QAH-CAA-4000	HCC-4	O15467	CCL16	CCL16 ILINCK NCC4 SCYA16	6360;	C-C motif chemokine 16 (Chemokine CC-4) (HCC-4) (Chemokine LEC) (IL-10-inducible chemokine) (LCC-1) (Liver-expressed chemokine) (Lymphocyte and monocyte chemoattractant) (LMC) (Monotactin-1) (MTN-1) (NCC-4) (Small-inducible cytokine A16)
QAH-CAA-4000	HGF	P14210	HGF	HGF HPTA	3082;	Hepatocyte growth factor (Hepatopoietin-A) (Scatter factor) (SF) [Cleaved into: Hepatocyte growth factor alpha chain; Hepatocyte growth factor beta chain]
QAH-CAA-4000	HVEM	Q92956	TNFRSF14	TNFRSF14 HVEA HVEM UNQ329/PRO509	8764;	Tumor necrosis factor receptor superfamily member 14 (Herpes virus entry mediator A) (Herpesvirus entry mediator A) (HveA) (Tumor necrosis factor receptor-like 2) (TR2) (CD antigen CD270)
QAH-CAA-4000	I-309	P22362	CCL1	CCL1 SCYA1	6346;	C-C motif chemokine 1 (Small-inducible cytokine A1) (T lymphocyte-secreted protein I-309)
QAH-CAA-4000	ICAM-1	P05362	ICAM1	ICAM1	3383;	Intercellular adhesion molecule 1 (ICAM-1) (Major group rhinovirus receptor) (CD antigen CD54)
QAH-CAA-4000	ICAM-2	P13598	ICAM2	ICAM2	3384;	Intercellular adhesion molecule 2 (ICAM-2) (CD antigen CD102)
QAH-CAA-4000	ICAM-3	P32942	ICAM3	ICAM3	3385;	Intercellular adhesion molecule 3 (ICAM-3) (CDw50) (ICAM-R) (CD antigen CD50)
QAH-CAA-4000	IFN-gamma	P01579	IFNG	IFNG	3458;	Interferon gamma (IFN-gamma) (Immune interferon)
QAH-CAA-4000	IGF-1	P05019	IGF1	IGF1 IBP1	3479;	Insulin-like growth factor I (IGF-I) (Mechano growth factor) (MGF) (Somatomedin-C)
QAH-CAA-4000	IGFBP-1	P08833	IGFBP1	IGFBP1 IBP1	3484;	Insulin-like growth factor-binding protein 1 (IBP-1) (IGF-binding protein 1) (IGFBP-1) (Placental protein 12) (PP12)
QAH-CAA-4000	IGFBP-2	P18065	IGFBP2	IGFBP2 BP2 IBP2	3485;	Insulin-like growth factor-binding protein 2 (IBP-2) (IGF-binding protein 2) (IGFBP-2)
QAH-CAA-4000	IGFBP-3	P17936	IGFBP3	IGFBP3 IBP3	3486;	Insulin-like growth factor-binding protein 3 (IBP-3) (IGF-binding protein 3) (IGFBP-3)
QAH-CAA-4000	IGFBP-4	P22692	IGFBP4	IGFBP4 IBP4	3487;	Insulin-like growth factor-binding protein 4 (IBP-4) (IGF-binding protein 4) (IGFBP-4)
QAH-CAA-4000	IGFBP-6	P24592	IGFBP6	IGFBP6 IBP6	3489;	Insulin-like growth factor-binding protein 6 (IBP-6) (IGF-binding protein 6) (IGFBP-6)
QAH-CAA-4000	IL-1 alpha	P01583	IL1A	IL1A IL1F1	3552;	Interleukin-1 alpha (IL-1 alpha) (Hematopoietin-1)
QAH-CAA-4000	IL-1 beta	P01584	IL1B	IL1B IL1F2	3553;	Interleukin-1 beta (IL-1 beta) (Catabolin)
QAH-CAA-4000	IL-1 R1	P14778	IL1R1	IL1R1 IL1R IL1RA IL1RT1	3554;	Interleukin-1 receptor type 1 (IL-1R-1) (IL-1RT-1) (IL-1RT1) (CD121 antigen-like family member A) (Interleukin-1 receptor alpha) (IL-1R-alpha) (Interleukin-1 receptor type I) (p80) (CD antigen CD121a) [Cleaved into: Interleukin-1 receptor type 1, membrane form (mIL-1R1) (mIL-1RI); Interleukin-1 receptor type 1, soluble form (sIL-1R1) (sIL-1RI)]
QAH-CAA-4000	IL-1 R4	Q01638	IL1RL1	IL1RL1 DER4 ST2 T1	9173;	Interleukin-1 receptor-like 1 (Protein ST2)
QAH-CAA-4000	IL-1 Ra	P18510	IL1RN	IL1RN IL1F3 IL1RA	3557;	Interleukin-1 receptor antagonist protein (IL-1RN) (IL-1ra) (IRAP) (ICIL-1RA) (IL1 inhibitor) (Anakinra)
QAH-CAA-4000	IL-10	P22301	IL10	IL10	3586;	Interleukin-10 (IL-10) (Cytokine synthesis inhibitory factor) (CSIF)
QAH-CAA-4000	IL-10 R beta	Q08334	IL10RB	IL10RB CRFB4 D21S58 D21S66	3588;	Interleukin-10 receptor subunit beta (IL-10 receptor subunit beta) (IL-10R subunit beta) (IL-10RB) (Cytokine receptor class-II member 4) (Cytokine receptor family 2 member 4) (CRF2-4) (Interleukin-10 receptor subunit 2) (IL-10R subunit 2) (IL-10R2) (CD antigen CDw210b)
QAH-CAA-4000	IL-11	P20809	IL11	IL11	3589;	Interleukin-11 (IL-11) (Adipogenesis inhibitory factor) (AGIF) (Oprelvekin)
QAH-CAA-4000	IL-12 p40	P29460	IL12B	IL12B NKSF2	3593;	Interleukin-12 subunit beta (IL-12B) (Cytotoxic lymphocyte maturation factor 40 kDa subunit) (CLMF p40) (IL-12 subunit p40) (NK cell stimulatory factor chain 2) (NKSF2)
QAH-CAA-4000	IL-12 p70	P29459	IL12A	IL12A NKSF1	3592;	Interleukin-12 subunit alpha (IL-12A) (Cytotoxic lymphocyte maturation factor 35 kDa subunit) (CLMF p35) (IL-12 subunit p35) (NK cell stimulatory factor chain 1) (NKSF1)
QAH-CAA-4000	IL-13	P35225	IL13	IL13 NC30	3596;	Interleukin-13 (IL-13)
QAH-CAA-4000	IL-13 R alpha 1	P78552	IL13RA1	IL13RA1 IL13R IL13RA	3597;	Interleukin-13 receptor subunit alpha-1 (IL-13 receptor subunit alpha-1) (IL-13R subunit alpha-1) (IL-13R-alpha-1) (IL-13RA1) (Cancer/testis antigen 19) (CT19) (CD antigen CD213a1)
QAH-CAA-4000	IL-13 R alpha 2	Q14627	IL13RA2	IL13RA2 IL13R	3598;	Interleukin-13 receptor subunit alpha-2 (IL-13 receptor subunit alpha-2) (IL-13R subunit alpha-2) (IL-13R-alpha-2) (IL-13RA2) (Interleukin-13-binding protein) (CD antigen CD213a2)
QAH-CAA-4000	IL-15	P40933	IL15	IL15	3600;	Interleukin-15 (IL-15)
QAH-CAA-4000	IL-16	Q14005	IL16	IL16	3603;	Pro-interleukin-16 [Cleaved into: Interleukin-16 (IL-16) (Lymphocyte chemoattractant factor) (LCF)]
QAH-CAA-4000	IL-17 RA	Q96F46	IL17RA	IL17RA IL17R	23765;	Interleukin-17 receptor A (IL-17 receptor A) (IL-17RA) (CDw217) (CD antigen CD217)
QAH-CAA-4000	IL-17A	Q16552	IL17A	IL17A CTLA8 IL17	3605;	Interleukin-17A (IL-17) (IL-17A) (Cytotoxic T-lymphocyte-associated antigen 8) (CTLA-8)
QAH-CAA-4000	IL-17B	Q9UHF5	IL17B	IL17B IL20 NIRF ZCYTO7 UNQ516/PRO1031	27190;	Interleukin-17B (IL-17B) (Cytokine Zcyto7) (Interleukin-20) (IL-20) (Neuronal interleukin-17-related factor)
QAH-CAA-4000	IL-17F	Q96PD4	IL17F	IL17F	112744;	Interleukin-17F (IL-17F) (Cytokine ML-1)
QAH-CAA-4000	IL-18 BP alpha	O95998	IL18BP	IL18BP	10068;	Interleukin-18-binding protein (IL-18BP) (Tadekinig-alfa)
QAH-CAA-4000	IL-2	P60568	IL2	IL2	3558;	Interleukin-2 (IL-2) (T-cell growth factor) (TCGF) (Aldesleukin)
QAH-CAA-4000	IL-2 R alpha	P01589	IL2RA	IL2RA	3559;	Interleukin-2 receptor subunit alpha (IL-2 receptor subunit alpha) (IL-2-RA) (IL-2R subunit alpha) (IL2-RA) (TAC antigen) (p55) (CD antigen CD25)
QAH-CAA-4000	IL-2 R beta	P14784	IL2RB	IL2RB	3560;	Interleukin-2 receptor subunit beta (IL-2 receptor subunit beta) (IL-2R subunit beta) (IL-2RB) (High affinity IL-2 receptor subunit beta) (p70-75) (p75) (CD antigen CD122)
QAH-CAA-4000	IL-2 R gamma	P31785	IL2RG	IL2RG	3561;	Cytokine receptor common subunit gamma (Interleukin-2 receptor subunit gamma) (IL-2 receptor subunit gamma) (IL-2R subunit gamma) (IL-2RG) (gammaC) (p64) (CD antigen CD132)
QAH-CAA-4000	IL-21 R	Q9HBE5	IL21R	IL21R NILR UNQ3121/PRO10273	50615;	Interleukin-21 receptor (IL-21 receptor) (IL-21R) (Novel interleukin receptor) (CD antigen CD360)
QAH-CAA-4000	IL-23	P29460	IL12B	IL12B NKSF2	3593;	Interleukin-12 subunit beta (IL-12B) (Cytotoxic lymphocyte maturation factor 40 kDa subunit) (CLMF p40) (IL-12 subunit p40) (NK cell stimulatory factor chain 2) (NKSF2)
QAH-CAA-4000	IL-28A	Q8IZJ0	IFNL2	IFNL2 IL28A ZCYTO20	282616;	Interferon lambda-2 (IFN-lambda-2) (Cytokine Zcyto20) (Interleukin-28A) (IL-28A)
QAH-CAA-4000	IL-29	Q8IU54	IFNL1	IFNL1 IL29 ZCYTO21	282618;	Interferon lambda-1 (IFN-lambda-1) (Cytokine Zcyto21) (Interleukin-29) (IL-29)
QAH-CAA-4000	IL-31	Q6EBC2	IL31	IL31	386653;	Interleukin-31 (IL-31)
QAH-CAA-4000	IL-4	P05112	IL4	IL4	3565;	Interleukin-4 (IL-4) (B-cell stimulatory factor 1) (BSF-1) (Binetrakin) (Lymphocyte stimulatory factor 1) (Pitrakinra)
QAH-CAA-4000	IL-5	P05113	IL5	IL5	3567;	Interleukin-5 (IL-5) (B-cell differentiation factor I) (Eosinophil differentiation factor) (T-cell replacing factor) (TRF)
QAH-CAA-4000	IL-6	P05231	IL6	IL6 IFNB2	3569;	Interleukin-6 (IL-6) (B-cell stimulatory factor 2) (BSF-2) (CTL differentiation factor) (CDF) (Hybridoma growth factor) (Interferon beta-2) (IFN-beta-2)
QAH-CAA-4000	IL-6 R	P08887	IL6R	IL6R	3570;	Interleukin-6 receptor subunit alpha (IL-6 receptor subunit alpha) (IL-6R subunit alpha) (IL-6R-alpha) (IL-6RA) (IL-6R 1) (Membrane glycoprotein 80) (gp80) (CD antigen CD126)
QAH-CAA-4000	IL-7	P13232	IL7	IL7	3574;	Interleukin-7 (IL-7)
QAH-CAA-4000	IL-8	P10145	CXCL8	CXCL8 IL8	3576;	Interleukin-8 (IL-8) (C-X-C motif chemokine 8) (Chemokine (C-X-C motif) ligand 8) (Emoctakin) (Granulocyte chemotactic protein 1) (GCP-1) (Monocyte-derived neutrophil chemotactic factor) (MDNCF) (Monocyte-derived neutrophil-activating peptide) (MONAP) (Neutrophil-activating protein 1) (NAP-1) (Protein 3-10C) (T-cell chemotactic factor) [Cleaved into: MDNCF-a (GCP/IL-8 protein IV) (IL8/NAP1 form I…
QAH-CAA-4000	IL-9	P15248	IL9	IL9	3578;	Interleukin-9 (IL-9) (Cytokine P40) (T-cell growth factor P40)
QAH-CAA-4000	Insulin	P01308	INS	INS	3630;	Insulin [Cleaved into: Insulin B chain; Insulin A chain]
QAH-CAA-4000	IP-10	P02778	CXCL10	CXCL10 INP10 SCYB10	3627;	C-X-C motif chemokine 10 (10 kDa interferon gamma-induced protein) (Gamma-IP10) (IP-10) (Small-inducible cytokine B10) [Cleaved into: CXCL10(1-73)]
QAH-CAA-4000	I-TAC	O14625	CXCL11	CXCL11 ITAC SCYB11 SCYB9B	6373;	C-X-C motif chemokine 11 (Beta-R1) (H174) (Interferon gamma-inducible protein 9) (IP-9) (Interferon-inducible T-cell alpha chemoattractant) (I-TAC) (Small-inducible cytokine B11)
QAH-CAA-4000	LAP/TGF beta 1	P01137	TGFB1	TGFB1 TGFB	7040;	Transforming growth factor beta-1 (TGF-beta-1) [Cleaved into: Latency-associated peptide (LAP)]
QAH-CAA-4000	LIF	P15018	LIF	LIF HILDA	3976;	Leukemia inhibitory factor (LIF) (Differentiation-stimulating factor) (D factor) (Melanoma-derived LPL inhibitor) (MLPLI) (Emfilermin)
QAH-CAA-4000	LIGHT	O43557	TNFSF14	TNFSF14 HVEML LIGHT UNQ391/PRO726	8740;	Tumor necrosis factor ligand superfamily member 14 (Herpes virus entry mediator ligand) (HVEM-L) (Herpesvirus entry mediator ligand) (CD antigen CD258) [Cleaved into: Tumor necrosis factor ligand superfamily member 14, membrane form; Tumor necrosis factor ligand superfamily member 14, soluble form]
QAH-CAA-4000	LIMPII	Q14108	SCARB2	SCARB2 CD36L2 LIMP2 LIMPII	950;	Lysosome membrane protein 2 (85 kDa lysosomal membrane sialoglycoprotein) (LGP85) (CD36 antigen-like 2) (Lysosome membrane protein II) (LIMP II) (Scavenger receptor class B member 2) (CD antigen CD36)
QAH-CAA-4000	Lipocalin-2	P80188	LCN2	LCN2 HNL NGAL	3934;	Neutrophil gelatinase-associated lipocalin (NGAL) (25 kDa alpha-2-microglobulin-related subunit of MMP-9) (Lipocalin-2) (Oncogene 24p3) (Siderocalin LCN2) (p25)
QAH-CAA-4000	L-Selectin	P14151	SELL	SELL LNHR LYAM1	6402;	L-selectin (CD62 antigen-like family member L) (Leukocyte adhesion molecule 1) (LAM-1) (Leukocyte surface antigen Leu-8) (Leukocyte-endothelial cell adhesion molecule 1) (LECAM1) (Lymph node homing receptor) (TQ1) (gp90-MEL) (CD antigen CD62L)
QAH-CAA-4000	Lymphotactin	P47992	XCL1	XCL1 LTN SCYC1	6375;	Lymphotactin (ATAC) (C motif chemokine 1) (Cytokine SCM-1) (Lymphotaxin) (SCM-1-alpha) (Small-inducible cytokine C1) (XC chemokine ligand 1)
QAH-CAA-4000	LYVE-1	Q9Y5Y7	LYVE1	LYVE1 CRSBP1 HAR XLKD1 UNQ230/PRO263	10894;	Lymphatic vessel endothelial hyaluronic acid receptor 1 (LYVE-1) (Cell surface retention sequence-binding protein 1) (CRSBP-1) (Extracellular link domain-containing protein 1) (Hyaluronic acid receptor)
QAH-CAA-4000	MCP-1	P13500	CCL2	CCL2 MCP1 SCYA2	6347;	C-C motif chemokine 2 (HC11) (Monocyte chemoattractant protein 1) (Monocyte chemotactic and activating factor) (MCAF) (Monocyte chemotactic protein 1) (MCP-1) (Monocyte secretory protein JE) (Small-inducible cytokine A2)
QAH-CAA-4000	MCP-2	P80075	CCL8	CCL8 MCP2 SCYA10 SCYA8	6355;	C-C motif chemokine 8 (HC14) (Monocyte chemoattractant protein 2) (Monocyte chemotactic protein 2) (MCP-2) (Small-inducible cytokine A8) [Cleaved into: MCP-2(6-76)]
QAH-CAA-4000	MCP-3	P80098	CCL7	CCL7 MCP3 SCYA6 SCYA7	6354;	C-C motif chemokine 7 (Monocyte chemoattractant protein 3) (Monocyte chemotactic protein 3) (MCP-3) (NC28) (Small-inducible cytokine A7)
QAH-CAA-4000	MCP-4	Q99616	CCL13	CCL13 MCP4 NCC1 SCYA13	6357;	C-C motif chemokine 13 (CK-beta-10) (Monocyte chemoattractant protein 4) (Monocyte chemotactic protein 4) (MCP-4) (NCC-1) (Small-inducible cytokine A13) [Cleaved into: C-C motif chemokine 13, long chain; C-C motif chemokine 13, medium chain; C-C motif chemokine 13, short chain]
QAH-CAA-4000	M-CSF	P09603	CSF1	CSF1	1435;	Macrophage colony-stimulating factor 1 (CSF-1) (M-CSF) (MCSF) (Lanimostim) [Cleaved into: Processed macrophage colony-stimulating factor 1]
QAH-CAA-4000	M-CSF R	P07333	CSF1R	CSF1R FMS	1436;	Macrophage colony-stimulating factor 1 receptor (CSF-1 receptor) (CSF-1-R) (CSF-1R) (M-CSF-R) (EC 2.7.10.1) (Proto-oncogene c-Fms) (CD antigen CD115)
QAH-CAA-4000	MDC	O00626	CCL22	CCL22 MDC SCYA22 A-152E5.1	6367;	C-C motif chemokine 22 (CC chemokine STCP-1) (MDC(1-69)) (Macrophage-derived chemokine) (Small-inducible cytokine A22) (Stimulated T-cell chemotactic protein 1) [Cleaved into: MDC(3-69); MDC(5-69); MDC(7-69)]
QAH-CAA-4000	MICA	Q29983	MICA	MICA PERB11.1	100507436;	MHC class I polypeptide-related sequence A (MIC-A)
QAH-CAA-4000	MICB	Q29980	MICB	MICB PERB11.2	4277;	MHC class I polypeptide-related sequence B (MIC-B)
QAH-CAA-4000	MIF	P14174	MIF	MIF GLIF MMIF	4282;	Macrophage migration inhibitory factor (MIF) (EC 5.3.2.1) (Glycosylation-inhibiting factor) (GIF) (L-dopachrome isomerase) (L-dopachrome tautomerase) (EC 5.3.3.12) (Phenylpyruvate tautomerase)
QAH-CAA-4000	MIG	Q07325	CXCL9	CXCL9 CMK MIG SCYB9	4283;	C-X-C motif chemokine 9 (Gamma-interferon-induced monokine) (Monokine induced by interferon-gamma) (HuMIG) (MIG) (Small-inducible cytokine B9)
QAH-CAA-4000	MIP-1 alpha	P10147	CCL3	CCL3 G0S19-1 MIP1A SCYA3	6348;	C-C motif chemokine 3 (G0/G1 switch regulatory protein 19-1) (Macrophage inflammatory protein 1-alpha) (MIP-1-alpha) (PAT 464.1) (SIS-beta) (Small-inducible cytokine A3) (Tonsillar lymphocyte LD78 alpha protein) [Cleaved into: MIP-1-alpha(4-69) (LD78-alpha(4-69))]
QAH-CAA-4000	MIP-1 beta	P13236	CCL4	CCL4 LAG1 MIP1B SCYA4	388372;6351;	C-C motif chemokine 4 (G-26 T-lymphocyte-secreted protein) (HC21) (Lymphocyte activation gene 1 protein) (LAG-1) (MIP-1-beta(1-69)) (Macrophage inflammatory protein 1-beta) (MIP-1-beta) (PAT 744) (Protein H400) (SIS-gamma) (Small-inducible cytokine A4) (T-cell activation protein 2) (ACT-2) [Cleaved into: MIP-1-beta(3-69)]
QAH-CAA-4000	MIP-1 delta	Q16663	CCL15	CCL15 MIP5 NCC3 SCYA15	6359;	C-C motif chemokine 15 (Chemokine CC-2) (HCC-2) (Leukotactin-1) (LKN-1) (MIP-1 delta) (Macrophage inflammatory protein 5) (MIP-5) (Mrp-2b) (NCC-3) (Small-inducible cytokine A15) [Cleaved into: CCL15(22-92); CCL15(25-92); CCL15(29-92)]
QAH-CAA-4000	MIP-3 alpha	P78556	CCL20	CCL20 LARC MIP3A SCYA20	6364;	C-C motif chemokine 20 (Beta-chemokine exodus-1) (CC chemokine LARC) (Liver and activation-regulated chemokine) (Macrophage inflammatory protein 3 alpha) (MIP-3-alpha) (Small-inducible cytokine A20) [Cleaved into: CCL20(1-67); CCL20(1-64); CCL20(2-70)]
QAH-CAA-4000	MIP-3 beta	Q99731	CCL19	CCL19 ELC MIP3B SCYA19	6363;	C-C motif chemokine 19 (Beta-chemokine exodus-3) (CK beta-11) (Epstein-Barr virus-induced molecule 1 ligand chemokine) (EBI1 ligand chemokine) (ELC) (Macrophage inflammatory protein 3 beta) (MIP-3-beta) (Small-inducible cytokine A19)
QAH-CAA-4000	MPIF-1	P55773	CCL23	CCL23 MIP3 MPIF1 SCYA23	6368;	C-C motif chemokine 23 (CK-beta-8) (CKB-8) (Macrophage inflammatory protein 3) (MIP-3) (Myeloid progenitor inhibitory factor 1) (MPIF-1) (Small-inducible cytokine A23) [Cleaved into: CCL23(19-99); CCL23(22-99); CCL23(27-99); CCL23(30-99)]
QAH-CAA-4000	MSP alpha/beta	P26927	MST1	MST1 D3F15S2 DNF15S2 HGFL	4485	Hepatocyte growth factor-like protein (Macrophage stimulatory protein) (Macrophage-stimulating protein) (MSP) [Cleaved into: Hepatocyte growth factor-like protein alpha chain; Hepatocyte growth factor-like protein beta chain]
QAH-CAA-4000	NAP-2	P02775	PPBP	PPBP CTAP3 CXCL7 SCYB7 TGB1 THBGB1	5473;	Platelet basic protein (PBP) (C-X-C motif chemokine 7) (Leukocyte-derived growth factor) (LDGF) (Macrophage-derived growth factor) (MDGF) (Small-inducible cytokine B7) [Cleaved into: Connective tissue-activating peptide III (CTAP-III) (LA-PF4) (Low-affinity platelet factor IV); TC-2; Connective tissue-activating peptide III(1-81) (CTAP-III(1-81)); Beta-thromboglobulin (Beta-TG); Neutrophil-activa…
QAH-CAA-4000	NGFR	P08138	NGFR	NGFR TNFRSF16	4804;	Tumor necrosis factor receptor superfamily member 16 (Gp80-LNGFR) (Low affinity neurotrophin receptor p75NTR) (Low-affinity nerve growth factor receptor) (NGF receptor) (p75 ICD) (CD antigen CD271)
QAH-CAA-4000	Nr-CAM	Q92823	NRCAM	NRCAM KIAA0343	4897;	Neuronal cell adhesion molecule (Nr-CAM) (Neuronal surface protein Bravo) (hBravo) (NgCAM-related cell adhesion molecule) (Ng-CAM-related)
QAH-CAA-4000	NRG1-beta 1	Q02297	NRG1	NRG1 GGF HGL HRGA NDF SMDF	3084;	Pro-neuregulin-1, membrane-bound isoform (Pro-NRG1) [Cleaved into: Neuregulin-1 (Acetylcholine receptor-inducing activity) (ARIA) (Breast cancer cell differentiation factor p45) (Glial growth factor) (Heregulin) (HRG) (Neu differentiation factor) (Sensory and motor neuron-derived factor)]
QAH-CAA-4000	NT-3	P20783	NTF3	NTF3	4908;	Neurotrophin-3 (NT-3) (HDNF) (Nerve growth factor 2) (NGF-2) (Neurotrophic factor)
QAH-CAA-4000	NT-4	P34130	NTF4	NTF4 NTF5	4909;	Neurotrophin-4 (NT-4) (Neurotrophin-5) (NT-5) (Neutrophic factor 4)
QAH-CAA-4000	Osteopontin	P10451	SPP1	SPP1 BNSP OPN PSEC0156	6696;	Osteopontin (Bone sialoprotein 1) (Nephropontin) (Secreted phosphoprotein 1) (SPP-1) (Urinary stone protein) (Uropontin)
QAH-CAA-4000	Osteoprotegerin	O00300	TNFRSF11B	TNFRSF11B OCIF OPG	4982;	Tumor necrosis factor receptor superfamily member 11B (Osteoclastogenesis inhibitory factor) (Osteoprotegerin)
QAH-CAA-4000	PAI-1	P05121	SERPINE1	SERPINE1 PAI1 PLANH1	5054;	Plasminogen activator inhibitor 1 (PAI) (PAI-1) (Endothelial plasminogen activator inhibitor) (Serpin E1)
QAH-CAA-4000	PARC	P55774	CCL18	CCL18 AMAC1 DCCK1 MIP4 PARC SCYA18	6362;	C-C motif chemokine 18 (Alternative macrophage activation-associated CC chemokine 1) (AMAC-1) (CC chemokine PARC) (Dendritic cell chemokine 1) (DC-CK1) (Macrophage inflammatory protein 4) (MIP-4) (Pulmonary and activation-regulated chemokine) (Small-inducible cytokine A18) [Cleaved into: CCL18(1-68); CCL18(3-69); CCL18(4-69)]
QAH-CAA-4000	PDGF R beta	P09619	PDGFRB	PDGFRB PDGFR PDGFR1	5159;	Platelet-derived growth factor receptor beta (PDGF-R-beta) (PDGFR-beta) (EC 2.7.10.1) (Beta platelet-derived growth factor receptor) (Beta-type platelet-derived growth factor receptor) (CD140 antigen-like family member B) (Platelet-derived growth factor receptor 1) (PDGFR-1) (CD antigen CD140b)
QAH-CAA-4000	PDGF-AA	P04085	PDGFA	PDGFA PDGF1	5154;	Platelet-derived growth factor subunit A (PDGF subunit A) (PDGF-1) (Platelet-derived growth factor A chain) (Platelet-derived growth factor alpha polypeptide)
QAH-CAA-4000	PDGF-AB	P01127	PDGFB	PDGFB PDGF2 SIS	5155;	Platelet-derived growth factor subunit B (PDGF subunit B) (PDGF-2) (Platelet-derived growth factor B chain) (Platelet-derived growth factor beta polypeptide) (Proto-oncogene c-Sis) (Becaplermin)
QAH-CAA-4000	PDGF-BB	P01127	PDGFB	PDGFB PDGF2 SIS	5155;	Platelet-derived growth factor subunit B (PDGF subunit B) (PDGF-2) (Platelet-derived growth factor B chain) (Platelet-derived growth factor beta polypeptide) (Proto-oncogene c-Sis) (Becaplermin)
QAH-CAA-4000	PECAM-1	P16284	PECAM1	PECAM1	5175;	Platelet endothelial cell adhesion molecule (PECAM-1) (EndoCAM) (GPIIA') (PECA1) (CD antigen CD31)
QAH-CAA-4000	Platelet Factor 4	P02776	PF4	PF4 CXCL4 SCYB4	5196;	Platelet factor 4 (PF-4) (C-X-C motif chemokine 4) (Iroplact) (Oncostatin-A) [Cleaved into: Platelet factor 4, short form]
QAH-CAA-4000	PLGF	P49763	PGF	PGF PGFL PLGF	5228;	Placenta growth factor (PlGF)
QAH-CAA-4000	RAGE	Q9UQ07	MOK	MOK RAGE RAGE1	5891;	MAPK/MAK/MRK overlapping kinase (EC 2.7.11.22) (MOK protein kinase) (Renal tumor antigen 1) (RAGE-1)
QAH-CAA-4000	RANTES	P13501	CCL5	CCL5 D17S136E SCYA5	6352;	C-C motif chemokine 5 (EoCP) (Eosinophil chemotactic cytokine) (SIS-delta) (Small-inducible cytokine A5) (T cell-specific protein P228) (TCP228) (T-cell-specific protein RANTES) [Cleaved into: RANTES(3-68); RANTES(4-68)]
QAH-CAA-4000	Resistin	Q9HD89	RETN	RETN FIZZ3 HXCP1 RSTN UNQ407/PRO1199	56729;	Resistin (Adipose tissue-specific secretory factor) (ADSF) (C/EBP-epsilon-regulated myeloid-specific secreted cysteine-rich protein) (Cysteine-rich secreted protein A12-alpha-like 2) (Cysteine-rich secreted protein FIZZ3)
QAH-CAA-4000	SCF	P21583	KITLG	KITLG MGF SCF	4254;	Kit ligand (Mast cell growth factor) (MGF) (Stem cell factor) (SCF) (c-Kit ligand) [Cleaved into: Soluble KIT ligand (sKITLG)]
QAH-CAA-4000	SCF R	P10721	KIT	KIT SCFR	3815;	Mast/stem cell growth factor receptor Kit (SCFR) (EC 2.7.10.1) (Piebald trait protein) (PBT) (Proto-oncogene c-Kit) (Tyrosine-protein kinase Kit) (p145 c-kit) (v-kit Hardy-Zuckerman 4 feline sarcoma viral oncogene homolog) (CD antigen CD117)
QAH-CAA-4000	SDF-1 alpha	P48061	CXCL12	CXCL12 SDF1 SDF1A SDF1B	6387;	Stromal cell-derived factor 1 (SDF-1) (hSDF-1) (C-X-C motif chemokine 12) (Intercrine reduced in hepatomas) (IRH) (hIRH) (Pre-B cell growth-stimulating factor) (PBSF) [Cleaved into: SDF-1-beta(3-72); SDF-1-alpha(3-67)]
QAH-CAA-4000	SDF-1 beta	P48061	CXCL12	CXCL12 SDF1 SDF1A SDF1B	6387;	Stromal cell-derived factor 1 (SDF-1) (hSDF-1) (C-X-C motif chemokine 12) (Intercrine reduced in hepatomas) (IRH) (hIRH) (Pre-B cell growth-stimulating factor) (PBSF) [Cleaved into: SDF-1-beta(3-72); SDF-1-alpha(3-67)]
QAH-CAA-4000	Siglec-5	O15389	SIGLEC5	SIGLEC5 CD33L2 OBBP2	8778;	Sialic acid-binding Ig-like lectin 5 (Siglec-5) (CD33 antigen-like 2) (Obesity-binding protein 2) (OB-BP2) (OB-binding protein 2) (CD antigen CD170)
QAH-CAA-4000	Sonic Hedgehog N-Terminal	Q15465	SHH	SHH	6469;	Sonic hedgehog protein (SHH) (HHG-1) [Cleaved into: Sonic hedgehog protein N-product; Sonic hedgehog protein C-product]
QAH-CAA-4000	TARC	Q92583	CCL17	CCL17 SCYA17 TARC	6361;	C-C motif chemokine 17 (CC chemokine TARC) (Small-inducible cytokine A17) (Thymus and activation-regulated chemokine)
QAH-CAA-4000	TECK	O15444	CCL25	CCL25 SCYA25 TECK	6370;	C-C motif chemokine 25 (Chemokine TECK) (Small-inducible cytokine A25) (Thymus-expressed chemokine)
QAH-CAA-4000	TGF alpha	P01135	TGFA	TGFA	7039;	Protransforming growth factor alpha [Cleaved into: Transforming growth factor alpha (TGF-alpha) (EGF-like TGF) (ETGF) (TGF type 1)]
QAH-CAA-4000	TGF beta 1	P01137	TGFB1	TGFB1 TGFB	7040;	Transforming growth factor beta-1 (TGF-beta-1) [Cleaved into: Latency-associated peptide (LAP)]
QAH-CAA-4000	TGF beta 2	P61812	TGFB2	TGFB2	7042;	Transforming growth factor beta-2 (TGF-beta-2) (BSC-1 cell growth inhibitor) (Cetermin) (Glioblastoma-derived T-cell suppressor factor) (G-TSF) (Polyergin) [Cleaved into: Latency-associated peptide (LAP)]
QAH-CAA-4000	TGF beta 3	P10600	TGFB3	TGFB3	7043;	Transforming growth factor beta-3 (TGF-beta-3) [Cleaved into: Latency-associated peptide (LAP)]
QAH-CAA-4000	Thrombopoietin	P40225	THPO	THPO MGDF	7066;	Thrombopoietin (C-mpl ligand) (ML) (Megakaryocyte colony-stimulating factor) (Megakaryocyte growth and development factor) (MGDF) (Myeloproliferative leukemia virus oncogene ligand)
QAH-CAA-4000	Tie-2	Q02763	TEK	TEK TIE2 VMCM VMCM1	7010;	Angiopoietin-1 receptor (EC 2.7.10.1) (Endothelial tyrosine kinase) (Tunica interna endothelial cell kinase) (Tyrosine kinase with Ig and EGF homology domains-2) (Tyrosine-protein kinase receptor TEK) (Tyrosine-protein kinase receptor TIE-2) (hTIE2) (p140 TEK) (CD antigen CD202b)
QAH-CAA-4000	TIM-1	Q96D42	HAVCR1	HAVCR1 KIM1 TIM1 TIMD1	26762;	Hepatitis A virus cellular receptor 1 (HAVcr-1) (Kidney injury molecule 1) (KIM-1) (T-cell immunoglobulin and mucin domain-containing protein 1) (TIMD-1) (T-cell immunoglobulin mucin receptor 1) (TIM) (TIM-1) (T-cell membrane protein 1)
QAH-CAA-4000	TIMP-1	P01033	TIMP1	TIMP1 CLGI TIMP	7076;	Metalloproteinase inhibitor 1 (Erythroid-potentiating activity) (EPA) (Fibroblast collagenase inhibitor) (Collagenase inhibitor) (Tissue inhibitor of metalloproteinases 1) (TIMP-1)
QAH-CAA-4000	TIMP-2	P16035	TIMP2	TIMP2	7077;	Metalloproteinase inhibitor 2 (CSC-21K) (Tissue inhibitor of metalloproteinases 2) (TIMP-2)
QAH-CAA-4000	TNF alpha	P01375	TNF	TNF TNFA TNFSF2	7124;	Tumor necrosis factor (Cachectin) (TNF-alpha) (Tumor necrosis factor ligand superfamily member 2) (TNF-a) [Cleaved into: Tumor necrosis factor, membrane form (N-terminal fragment) (NTF); Intracellular domain 1 (ICD1); Intracellular domain 2 (ICD2); C-domain 1; C-domain 2; Tumor necrosis factor, soluble form]
QAH-CAA-4000	TNF beta	P01374	LTA	LTA TNFB TNFSF1	4049;	Lymphotoxin-alpha (LT-alpha) (TNF-beta) (Tumor necrosis factor ligand superfamily member 1)
QAH-CAA-4000	TNF RI	P19438	TNFRSF1A	TNFRSF1A TNFAR TNFR1	7132;	Tumor necrosis factor receptor superfamily member 1A (Tumor necrosis factor receptor 1) (TNF-R1) (Tumor necrosis factor receptor type I) (TNF-RI) (TNFR-I) (p55) (p60) (CD antigen CD120a) [Cleaved into: Tumor necrosis factor receptor superfamily member 1A, membrane form; Tumor necrosis factor-binding protein 1 (TBPI)]
QAH-CAA-4000	TNF RII	P20333	TNFRSF1B	TNFRSF1B TNFBR TNFR2	7133;	Tumor necrosis factor receptor superfamily member 1B (Tumor necrosis factor receptor 2) (TNF-R2) (Tumor necrosis factor receptor type II) (TNF-RII) (TNFR-II) (p75) (p80 TNF-alpha receptor) (CD antigen CD120b) (Etanercept) [Cleaved into: Tumor necrosis factor receptor superfamily member 1b, membrane form; Tumor necrosis factor-binding protein 2 (TBP-2) (TBPII)]
QAH-CAA-4000	TRAIL R3	O14798	TNFRSF10C	TNFRSF10C DCR1 LIT TRAILR3 TRID UNQ321/PRO366	8794;	Tumor necrosis factor receptor superfamily member 10C (Antagonist decoy receptor for TRAIL/Apo-2L) (Decoy TRAIL receptor without death domain) (Decoy receptor 1) (DcR1) (Lymphocyte inhibitor of TRAIL) (TNF-related apoptosis-inducing ligand receptor 3) (TRAIL receptor 3) (TRAIL-R3) (TRAIL receptor without an intracellular domain) (CD antigen CD263)
QAH-CAA-4000	TRAIL R4	Q9UBN6	TNFRSF10D	TNFRSF10D DCR2 TRAILR4 TRUNDD UNQ251/PRO288	8793;	Tumor necrosis factor receptor superfamily member 10D (Decoy receptor 2) (DcR2) (TNF-related apoptosis-inducing ligand receptor 4) (TRAIL receptor 4) (TRAIL-R4) (TRAIL receptor with a truncated death domain) (CD antigen CD264)
QAH-CAA-4000	Trappin-2	P19957	PI3	PI3 WAP3 WFDC14	5266;	Elafin (Elastase-specific inhibitor) (ESI) (Peptidase inhibitor 3) (PI-3) (Protease inhibitor WAP3) (Skin-derived antileukoproteinase) (SKALP) (WAP four-disulfide core domain protein 14)
QAH-CAA-4000	TREM-1	Q9NP99	TREM1	TREM1	54210;	Triggering receptor expressed on myeloid cells 1 (TREM-1) (Triggering receptor expressed on monocytes 1) (CD antigen CD354)
QAH-CAA-4000	TROP1	P16422	EPCAM	EPCAM GA733-2 M1S2 M4S1 MIC18 TACSTD1 TROP1	4072;	Epithelial cell adhesion molecule (Ep-CAM) (Adenocarcinoma-associated antigen) (Cell surface glycoprotein Trop-1) (Epithelial cell surface antigen) (Epithelial glycoprotein) (EGP) (Epithelial glycoprotein 314) (EGP314) (hEGP314) (KS 1/4 antigen) (KSA) (Major gastrointestinal tumor-associated protein GA733-2) (Tumor-associated calcium signal transducer 1) (CD antigen CD326)
QAH-CAA-4000	TSLP	Q969D9	TSLP	TSLP	85480;	Thymic stromal lymphopoietin
QAH-CAA-4000	uPAR	Q03405	PLAUR	PLAUR MO3 UPAR	5329;	Urokinase plasminogen activator surface receptor (U-PAR) (uPAR) (Monocyte activation antigen Mo3) (CD antigen CD87)
QAH-CAA-4000	VCAM-1	P19320	VCAM1	VCAM1 L1CAM	7412;	Vascular cell adhesion protein 1 (V-CAM 1) (VCAM-1) (INCAM-100) (CD antigen CD106)
QAH-CAA-4000	VEGF-A	P15692	VEGFA	VEGFA VEGF	7422;	Vascular endothelial growth factor A (VEGF-A) (Vascular permeability factor) (VPF)
QAH-CAA-4000	VEGF-C	P49767	VEGFC	VEGFC	7424;	Vascular endothelial growth factor C (VEGF-C) (Flt4 ligand) (Flt4-L) (Vascular endothelial growth factor-related protein) (VRP)
QAH-CAA-4000	VEGF-D	O43915	FIGF	FIGF VEGFD	2277;	Vascular endothelial growth factor D (VEGF-D) (c-Fos-induced growth factor) (FIGF)
QAH-CAA-4000	VEGFR1	P17948	FLT1	FLT1 FLT FRT VEGFR1	2321;	Vascular endothelial growth factor receptor 1 (VEGFR-1) (EC 2.7.10.1) (Fms-like tyrosine kinase 1) (FLT-1) (Tyrosine-protein kinase FRT) (Tyrosine-protein kinase receptor FLT) (FLT) (Vascular permeability factor receptor)
QAH-CAA-4000	VEGFR2	P35968	KDR	KDR FLK1 VEGFR2	3791;	Vascular endothelial growth factor receptor 2 (VEGFR-2) (EC 2.7.10.1) (Fetal liver kinase 1) (FLK-1) (Kinase insert domain receptor) (KDR) (Protein-tyrosine kinase receptor flk-1) (CD antigen CD309)
QAH-CAA-4000	VEGFR3	P35916	FLT4	FLT4 VEGFR3	2324;	Vascular endothelial growth factor receptor 3 (VEGFR-3) (EC 2.7.10.1) (Fms-like tyrosine kinase 4) (FLT-4) (Tyrosine-protein kinase receptor FLT4)
QAH-CAA-4000	XEDAR	Q9HAV5	EDA2R	EDA2R TNFRSF27 XEDAR UNQ2448/PRO5727/PRO34080	60401;	Tumor necrosis factor receptor superfamily member 27 (X-linked ectodysplasin-A2 receptor) (EDA-A2 receptor)
